# Supplementary material for: Overexpression of fucosyltransferase 8 reverses the inhibitory effect of high-dose dexamethasone on osteogenic response of MC3T3-E1 preosteoblasts
Source: PeerJ. 2021 Dec 9;9:e12380. doi: 10.7717/peerj.12380 (PMC8667747; doi:10.7717/peerj.12380)
Supplement: Supplemental Information 1 [file peerj-09-12380-s001.zip]

Archive with 40 entries (34 files):
- Supplementary Materials 20210719/Original Blots/
- Supplementary Materials 20210719/Original Blots/Lectin blot (cell).tif
- Supplementary Materials 20210719/Original Blots/p-smad23.tif
- Supplementary Materials 20210719/Original Blots/smad23.tif
- Supplementary Materials 20210719/Original Blots/TGFa┬RI.tif
- Supplementary Materials 20210719/Original Blots/TGFa┬RII.tif
- Supplementary Materials 20210719/Original Blots/TGFa┬RII-LCA.tif
- Supplementary Materials 20210719/Original Blots/TGFa┬RI-LCA.tif
- Supplementary Materials 20210719/Original Blots/a┬-actin (Lecin).tif
- Supplementary Materials 20210719/Original Blots/a┬-actin.tif
- Supplementary Materials 20210719/Statistical Data.docx
- Supplementary Materials 20210719/Statistical Raw Data/
- Supplementary Materials 20210719/Statistical Raw Data/Figure_1/
- Supplementary Materials 20210719/Statistical Raw Data/Figure_1/ALP mRNA fold expression in 5 DEX concentration.csv
- Supplementary Materials 20210719/Statistical Raw Data/Figure_1/BMP2 mRNA fold expression in 5 DEX concentration.csv
- Supplementary Materials 20210719/Statistical Raw Data/Figure_1/CEBPa┴ mRNA fold expression in 5 DEX concentration.csv
- Supplementary Materials 20210719/Statistical Raw Data/Figure_1/DEXú¿-8ú1⁄4-7ú1⁄4-6ú1⁄4-5ú⌐CCK8(1,2,3,7,14).csv
- Supplementary Materials 20210719/Statistical Raw Data/Figure_1/FUT8 mRNA fold expression in 5 DEX concentration.csv
- Supplementary Materials 20210719/Statistical Raw Data/Figure_1/HDAC5 mRNA fold expression in 5 DEX concentration.csv
- Supplementary Materials 20210719/Statistical Raw Data/Figure_1/Ocn mRNA fold expression in 5 DEX concentration.csv
- Supplementary Materials 20210719/Statistical Raw Data/Figure_1/Osx mRNA fold expression in 5 DEX concentration.csv
- Supplementary Materials 20210719/Statistical Raw Data/Figure_1/PPARa├ mRNA fold expression in 5 DEX concentration.csv
- Supplementary Materials 20210719/Statistical Raw Data/Figure_1/RUNX2 mRNA fold expression in 5 DEX concentration.csv
- Supplementary Materials 20210719/Statistical Raw Data/Figure_2/
- Supplementary Materials 20210719/Statistical Raw Data/Figure_2/Fut8 overexpression reversed the inhibition of Dex on osteogenesis-PCR-ALP.csv
- Supplementary Materials 20210719/Statistical Raw Data/Figure_2/Fut8 overexpression reversed the inhibition of Dex on osteogenesis-PCR-BMP2.csv
- Supplementary Materials 20210719/Statistical Raw Data/Figure_2/Fut8 overexpression reversed the inhibition of Dex on osteogenesis-PCR-Ocn.csv
- Supplementary Materials 20210719/Statistical Raw Data/Figure_2/Fut8 overexpression reversed the inhibition of Dex on osteogenesis-PCR-Osx.csv
- Supplementary Materials 20210719/Statistical Raw Data/Figure_2/Fut8 overexpression reversed the inhibition of Dex on osteogenesis-PCR-Runx2.csv
- Supplementary Materials 20210719/Statistical Raw Data/Figure_3/
- Supplementary Materials 20210719/Statistical Raw Data/Figure_3/Fut8 overexpression reversed the inhibition of Dex on osteogenesis-PCR-Smad2.csv
- Supplementary Materials 20210719/Statistical Raw Data/Figure_3/Fut8 overexpression reversed the inhibition of Dex on osteogenesis-PCR-Smad3.csv
- Supplementary Materials 20210719/Statistical Raw Data/Figure_3/Fut8 overexpression reversed the inhibition of Dex on osteogenesis-PCR-Smad4.csv
- Supplementary Materials 20210719/Statistical Raw Data/Figure_3/Fut8 overexpression reversed the inhibition of Dex on osteogenesis-PCR-TGFa┬1.csv
- Supplementary Materials 20210719/Statistical Raw Data/Figure_3/Fut8 overexpression reversed the inhibition of Dex on osteogenesis-PCR-TGFa┬2.csv
- Supplementary Materials 20210719/Statistical Raw Data/Figure_3/Fut8 overexpression reversed the inhibition of Dex on osteogenesis-PCR-TGFa┬3.csv
- Supplementary Materials 20210719/Statistical Raw Data/Figure_3/Fut8 overexpression reversed the inhibition of Dex on osteogenesis-PCR-TGFa┬RI.csv
- Supplementary Materials 20210719/Statistical Raw Data/Figure_3/Fut8 overexpression reversed the inhibition of Dex on osteogenesis-PCR-TGFa┬RII.csv
- Supplementary Materials 20210719/Statistical Raw Data/Figure_4/
- Supplementary Materials 20210719/Statistical Raw Data/Figure_4/AP Activity Detection.csv
