# Supplementary material for: Overexpression of fucosyltransferase 8 reverses the inhibitory effect of high-dose dexamethasone on osteogenic response of MC3T3-E1 preosteoblasts
Source: PeerJ. 2021 Dec 9;9:e12380. doi: 10.7717/peerj.12380 (PMC8667747; doi:10.7717/peerj.12380)
Supplement: Supplemental Information 1 [file peerj-09-12380-s001.zip › Supplementary Materials 20210719/Statistical Raw Data/Figure_1/ALP mRNA fold expression in 5 DEX concentration.csv]

0M	10-5 M	10-6 M	10-7 M	10-8 M
0.93	0.88	0.69	1.85	2.05
1.16	0.89	0.87	1.67	2.05
0.93	0.89	0.67	1.31	1.95
