# Supplementary material for: Overexpression of fucosyltransferase 8 reverses the inhibitory effect of high-dose dexamethasone on osteogenic response of MC3T3-E1 preosteoblasts
Source: PeerJ. 2021 Dec 9;9:e12380. doi: 10.7717/peerj.12380 (PMC8667747; doi:10.7717/peerj.12380)
Supplement: Supplemental Information 1 [file peerj-09-12380-s001.zip › Supplementary Materials 20210719/Statistical Raw Data/Figure_1/DEXú¿-8ú1⁄4-7ú1⁄4-6ú1⁄4-5ú⌐CCK8(1,2,3,7,14).csv]

	0 M			10-5 M			10-6 M			10-7 M			10-8 M
1d	0.594	0.566	0.572	0.519	0.508	0.503	0.546	0.535	0.533	0.612	0.607	0.606	0.623	0.612	0.609
2d	0.607	0.611	0.593	0.541	0.525	0.516	0.567	0.574	0.578	0.63	0.623	0.619	0.649	0.638	0.642
3d	0.629	0.616	0.605	0.554	0.563	0.559	0.579	0.581	0.588	0.656	0.643	0.646	0.676	0.664	0.681
7d	0.598	0.554	0.531	0.351	0.384	0.335	0.298	0.355	0.372	0.687	0.754	0.773	0.722	0.738	0.775
14d	0.725	0.691	0.774	0.554	0.528	0.605	0.551	0.582	0.498	0.914	0.925	0.961	0.972	1.018	0.944
