# Supplementary material for: Overexpression of fucosyltransferase 8 reverses the inhibitory effect of high-dose dexamethasone on osteogenic response of MC3T3-E1 preosteoblasts
Source: PeerJ. 2021 Dec 9;9:e12380. doi: 10.7717/peerj.12380 (PMC8667747; doi:10.7717/peerj.12380)
Supplement: Supplemental Information 1 [file peerj-09-12380-s001.zip › Supplementary Materials 20210719/Statistical Raw Data/Figure_1/FUT8 mRNA fold expression in 5 DEX concentration.csv]

0M	10-5M	10-6M	10-7M	10-8M
1.08	0.13	0.3	1.29	1.19
0.99	0.12	0.28	1.4	1.18
0.94	0.12	0.26	1.35	1.19
