# Supplementary material for: Overexpression of fucosyltransferase 8 reverses the inhibitory effect of high-dose dexamethasone on osteogenic response of MC3T3-E1 preosteoblasts
Source: PeerJ. 2021 Dec 9;9:e12380. doi: 10.7717/peerj.12380 (PMC8667747; doi:10.7717/peerj.12380)
Supplement: Supplemental Information 1 [file peerj-09-12380-s001.zip › Supplementary Materials 20210719/Statistical Raw Data/Figure_1/HDAC5 mRNA fold expression in 5 DEX concentration.csv]

0M	10-5M	10-6M	10-7M	10-8M
0.92	2.33	1.21	0.82	0.52
0.97	1.99	1.53	0.77	0.69
1.13	2.14	1.25	0.94	0.72
