# Supplementary material for: Overexpression of fucosyltransferase 8 reverses the inhibitory effect of high-dose dexamethasone on osteogenic response of MC3T3-E1 preosteoblasts
Source: PeerJ. 2021 Dec 9;9:e12380. doi: 10.7717/peerj.12380 (PMC8667747; doi:10.7717/peerj.12380)
Supplement: Supplemental Information 1 [file peerj-09-12380-s001.zip › Supplementary Materials 20210719/Statistical Raw Data/Figure_1/Ocn mRNA fold expression in 5 DEX concentration.csv]

0M	10-5M	10-6M	10-7M	10-8M
0.99	0.73	0.77	2.02	2.13
1.02	0.8	0.63	2.31	2.55
0.99	1.03	0.9	2.7	2.25
