# Supplementary material for: Overexpression of fucosyltransferase 8 reverses the inhibitory effect of high-dose dexamethasone on osteogenic response of MC3T3-E1 preosteoblasts
Source: PeerJ. 2021 Dec 9;9:e12380. doi: 10.7717/peerj.12380 (PMC8667747; doi:10.7717/peerj.12380)
Supplement: Supplemental Information 1 [file peerj-09-12380-s001.zip › Supplementary Materials 20210719/Statistical Raw Data/Figure_1/RUNX2 mRNA fold expression in 5 DEX concentration.csv]

0M	10-5 M	10-6 M	10-7 M	10-8 M
0.99	1.04	0.67	4.61	2.06
1.04	1.26	0.93	5.24	2.24
0.97	1.35	0.92	5.13	2.13
