# Supplementary material for: Overexpression of fucosyltransferase 8 reverses the inhibitory effect of high-dose dexamethasone on osteogenic response of MC3T3-E1 preosteoblasts
Source: PeerJ. 2021 Dec 9;9:e12380. doi: 10.7717/peerj.12380 (PMC8667747; doi:10.7717/peerj.12380)
Supplement: Supplemental Information 1 [file peerj-09-12380-s001.zip › Supplementary Materials 20210719/Statistical Raw Data/Figure_2/Fut8 overexpression reversed the inhibition of Dex on osteogenesis-PCR-ALP.csv]

	NC			shFUT8
0 M	0.97	0.95	1.09	2.18	2.47	2.67
10-6 M	0.7	0.82	0.91	4.97	4.72	4.99
10-5 M	1	0.94	0.84	5.17	4.3	4.67
