# Supplementary material for: Overexpression of fucosyltransferase 8 reverses the inhibitory effect of high-dose dexamethasone on osteogenic response of MC3T3-E1 preosteoblasts
Source: PeerJ. 2021 Dec 9;9:e12380. doi: 10.7717/peerj.12380 (PMC8667747; doi:10.7717/peerj.12380)
Supplement: Supplemental Information 1 [file peerj-09-12380-s001.zip › Supplementary Materials 20210719/Statistical Raw Data/Figure_2/Fut8 overexpression reversed the inhibition of Dex on osteogenesis-PCR-Osx.csv]

	NC			shFUT8
0 M	0.97	0.95	1.09	2.15	2.44	1.85
10-6 M	1.12	0.89	1.13	3.69	4.63	3.97
10-5 M	0.81	0.88	0.78	3.46	3.99	4.02
