# Supplementary material for: Overexpression of fucosyltransferase 8 reverses the inhibitory effect of high-dose dexamethasone on osteogenic response of MC3T3-E1 preosteoblasts
Source: PeerJ. 2021 Dec 9;9:e12380. doi: 10.7717/peerj.12380 (PMC8667747; doi:10.7717/peerj.12380)
Supplement: Supplemental Information 1 [file peerj-09-12380-s001.zip › Supplementary Materials 20210719/Statistical Raw Data/Figure_2/Fut8 overexpression reversed the inhibition of Dex on osteogenesis-PCR-Runx2.csv]

	NC			shFUT8
0 M	0.97	0.95	1.09	1.52	1.73	1.85
10-6 M	1.11	1.31	1.13	2.12	2.22	2.37
10-5 M	0.95	0.89	0.8	5.34	4.41	4.81
