# Supplementary material for: Overexpression of fucosyltransferase 8 reverses the inhibitory effect of high-dose dexamethasone on osteogenic response of MC3T3-E1 preosteoblasts
Source: PeerJ. 2021 Dec 9;9:e12380. doi: 10.7717/peerj.12380 (PMC8667747; doi:10.7717/peerj.12380)
Supplement: Supplemental Information 1 [file peerj-09-12380-s001.zip › Supplementary Materials 20210719/Statistical Raw Data/Figure_3/Fut8 overexpression reversed the inhibition of Dex on osteogenesis-PCR-Smad2.csv]

	NC			shFUT8
0 M	1.06	1.01	0.94	1.75	1.66	2.11
10-6 M	0.51	0.57	0.68	5.98	6.76	5.62
10-5 M	1.05	0.95	1.27	5.08	4.41	4.18
