# Supplementary material for: Overexpression of fucosyltransferase 8 reverses the inhibitory effect of high-dose dexamethasone on osteogenic response of MC3T3-E1 preosteoblasts
Source: PeerJ. 2021 Dec 9;9:e12380. doi: 10.7717/peerj.12380 (PMC8667747; doi:10.7717/peerj.12380)
Supplement: Supplemental Information 1 [file peerj-09-12380-s001.zip › Supplementary Materials 20210719/Statistical Raw Data/Figure_3/Fut8 overexpression reversed the inhibition of Dex on osteogenesis-PCR-Smad4.csv]

	NC			shFUT8
0 M	0.9	0.99	1.13	3.65	4.35	3.93
10-6 M	1.75	1.53	1.45	1.19	1.15	1.42
10-5 M	1.31	1.24	1.52	3.8	4.74	4.45
