# Supplementary material for: Overexpression of fucosyltransferase 8 reverses the inhibitory effect of high-dose dexamethasone on osteogenic response of MC3T3-E1 preosteoblasts
Source: PeerJ. 2021 Dec 9;9:e12380. doi: 10.7717/peerj.12380 (PMC8667747; doi:10.7717/peerj.12380)
Supplement: Supplemental Information 1 [file peerj-09-12380-s001.zip › Supplementary Materials 20210719/Statistical Raw Data/Figure_3/Fut8 overexpression reversed the inhibition of Dex on osteogenesis-PCR-TGFa┬2.csv]

	NC			shFUT8
0 M	0.89	0.98	1.14	3.83	4.63	4.15
10-6 M	1.75	1.52	1.43	1.33	1.23	1.72
10-5 M	1.27	1.21	1.49	3.93	4.98	4.65
