# Supplementary material for: Overexpression of fucosyltransferase 8 reverses the inhibitory effect of high-dose dexamethasone on osteogenic response of MC3T3-E1 preosteoblasts
Source: PeerJ. 2021 Dec 9;9:e12380. doi: 10.7717/peerj.12380 (PMC8667747; doi:10.7717/peerj.12380)
Supplement: Supplemental Information 1 [file peerj-09-12380-s001.zip › Supplementary Materials 20210719/Statistical Raw Data/Figure_3/Fut8 overexpression reversed the inhibition of Dex on osteogenesis-PCR-TGFa┬RI.csv]

	NC			shFUT8
0 M	1.1	1.02	0.89	0.18	0.23	0.21
10-6 M	0.82	1	0.84	0.15	0.15	0.13
10-5 M	1.95	1.78	1.64	2.24	1.53	1.87
