# Supplementary material for: Overexpression of fucosyltransferase 8 reverses the inhibitory effect of high-dose dexamethasone on osteogenic response of MC3T3-E1 preosteoblasts
Source: PeerJ. 2021 Dec 9;9:e12380. doi: 10.7717/peerj.12380 (PMC8667747; doi:10.7717/peerj.12380)
Supplement: Supplemental Information 1 [file peerj-09-12380-s001.zip › Supplementary Materials 20210719/Statistical Raw Data/Figure_4/AP Activity Detection.csv]

	NC			FUT8 Overexpressed plasmid
0 M	6.22	5.44	5.9	16.31	16.79	17.02
10-6 M	3.39	2.93	3.98	13.64	11.82	11.85
10-5 M	1.61	1.96	2.37	10.05	11.39	11.7
